# Supplementary material for: Glucose Reduces Norovirus Binding to Enterobacter cloacae and Alters Gene Expression of Bacterial Surface Structures in a Growth Phase Dependent Manner
Source: Viruses. 2022 Jul 22;14(8):1596. doi: 10.3390/v14081596 (PMC9331879; doi:10.3390/v14081596)
Supplement: Supplementary file 1 [file viruses-14-01596-s001.zip]

Archive with 1 entries (1 files):
- viruses-1700602-supplementary.pdf
